# Supplementary material for: Antifungal Combination Eye Drops for Fungal Keratitis Treatment
Source: Pharmaceutics. 2022 Dec 22;15(1):35. doi: 10.3390/pharmaceutics15010035 (PMC9866460; doi:10.3390/pharmaceutics15010035)
Supplement: Supplementary file 1 [file pharmaceutics-15-00035-s001.zip]

Archive with 6 entries (6 files):
- figure S1.jpg
- figure s2.jpg
- figure s3.jpg
- figure s4.jpg
- figure S5.jpg
- sup. calculation.jpg
